# Supplementary material for: Effect of Resin Infiltration on Enamel: A Systematic Review and Meta-Analysis
Source: J Funct Biomater. 2021 Aug 16;12(3):48. doi: 10.3390/jfb12030048 (PMC8395859; doi:10.3390/jfb12030048)
Supplement: Supplementary file 1 [file jfb-12-00048-s001.zip]

Archive with 1 entries (1 files):
- jfb-1312444-supplementary.pdf
